# Supplementary material for: The Isolation, Structural Characterization and Anti-Inflammatory Potentials of Neutral Polysaccharides from the Roots of Isatis indigotica Fort
Source: Molecules. 2024 Jun 5;29(11):2683. doi: 10.3390/molecules29112683 (PMC11173581; doi:10.3390/molecules29112683)
Supplement: Supplementary file 1 [file molecules-29-02683-s001.zip]

Archive with 1 entries (1 files):
- molecules-3010588-supplementary.pdf
